# Supplementary material for: Self–Supporting Mn–RuO2 Nanoarrays for Stable Oxygen Evolution Reaction in Acid
Source: Molecules. 2023 Nov 23;28(23):7727. doi: 10.3390/molecules28237727 (PMC10708348; doi:10.3390/molecules28237727)
Supplement: Supplementary file 1 [file molecules-28-07727-s001.zip]

Archive with 1 entries (1 files):
- molecules-2719720-supplementary.pdf
